# Supplementary material for: Nonenzymatic Electrochemical Glutamate Sensor Using Copper Oxide Nanomaterials and Multiwall Carbon Nanotubes
Source: Biosensors (Basel). 2023 Feb 7;13(2):237. doi: 10.3390/bios13020237 (PMC9954524; doi:10.3390/bios13020237)
Supplement: Supplementary file 1 [file biosensors-13-00237-s001.zip]

Archive with 1 entries (1 files):
- biosensors-2152885-supplementary.pdf
